# Supplementary material for: Effect of High Temperature Exposure and Laboratory Processing Techniques on the Diagnostic Performance of Dry Swabs for the Detection of African Swine Fever Virus
Source: Viruses. 2024 Nov 21;16(12):1812. doi: 10.3390/v16121812 (PMC11680216; doi:10.3390/v16121812)
Supplement: Supplementary file 1 [file viruses-16-01812-s001.zip › Supplementary Materials.xlsx]

## Sheet: Table S1 - Experiment #1 - raw
8 Weeks								38 weeks
Sample #	Swab Type	Temperature Treatment	Technical Replicate	CT Result 1	CT Result 2	Mean		Sample #	Swab Type	Temperature Treatment	Technical Replicate	CT Result 1	CT Result 2	Mean
1	FLOQSwab	RT	A	45	45	45		1	FLOQSwab	37	A	45	45	45
			B	45	45	45					B	45	45	45
			C	45	45	45					C	45	45	45
		37	A	45	45	45				45	A	28.7407	28.9489	28.8446
			B	45	45	45					B	45	45	45
			C	45	45	45					C	45	45	45
		45	A	45	45	45			GenoTube	37	A	45	45	45
			B	45	45	45					B	45	45	45
			C	45	45	45					C	45	45	45
	GenoTube	RT	A	45	45	45				45	A	45	45	45
			B	45	45	45					B	45	45	45
			C	45	45	45					C	45	45	45
		37	A	45	45	45		2	FLOQSwab	37	A	45	45	45
			B	45	45	45					B	45	45	45
			C	45	45	45					C	45	45	45
		45	A	45	45	45				45	A	45	45	45
			B	45	45	45					B	45	45	45
			C	45	45	45					C	45	45	45
2	FLOQSwab	RT	A	45	45	45			GenoTube	37	A	45	45	45
			B	45	45	45					B	45	45	45
			C	45	45	45					C	45	45	45
		37	A	45	45	45				45	A	45	45	45
			B	45	45	45					B	45	45	45
			C	45	45	45					C	45	45	45
		45	A	45	45	45		3	FLOQSwab	37	A	45	45	45
			B	45	45	45					B	45	45	45
			C	45	45	45					C	45	45	45
	GenoTube	RT	A	45	45	45				45	A	45	45	45
			B	45	45	45					B	45	45	45
			C	45	45	45					C	45	45	45
		37	A	45	45	45			GenoTube	37	A	45	45	45
			B	45	45	45					B	45	45	45
			C	45	45	45					C	45	45	45
		45	A	45	45	45				45	A	45	45	45
			B	45	45	45					B	45	45	45
			C	45	45	45					C	45	45	45
3	FLOQSwab	RT	A	45	45	45		4	FLOQSwab	37	A	45	45	45
			B	45	45	45					B	45	45	45
			C	45	45	45					C	45	45	45
		37	A	45	45	45				45	A	45	45	45
			B	45	45	45					B	45	45	45
			C	45	45	45					C	45	45	45
		45	A	45	45	45			GenoTube	37	A	45	45	45
			B	45	45	45					B	45	45	45
			C	45	45	45					C	45	45	45
	GenoTube	RT	A	45	45	45				45	A	45	45	45
			B	45	45	45					B	45	45	45
			C	45	45	45					C	45	45	45
		37	A	45	45	45		5	FLOQSwab	37	A	45	45	45
			B	45	45	45					B	45	45	45
			C	45	45	45					C	45	45	45
		45	A	45	45	45				45	A	45	45	45
			B	45	45	45					B	45	45	45
			C	45	45	45					C	45	45	45
4	FLOQSwab	RT	A	45	45	45			GenoTube	37	A	45	45	45
			B	45	45	45					B	45	45	45
			C	45	45	45					C	45	45	45
		37	A	45	45	45				45	A	45	45	45
			B	45	45	45					B	45	45	45
			C	45	45	45					C	45	45	45
		45	A	45	45	45		6	FLOQSwab	37	A	45	45	45
			B	45	45	45					B	45	45	45
			C	45	45	45					C	45	45	45
	GenoTube	RT	A	45	45	45				45	A	45	45	45
			B	45	45	45					B	45	45	45
			C	45	45	45					C	45	45	45
		37	A	45	45	45			GenoTube	37	A	45	45	45
			B	45	45	45					B	45	45	45
			C	45	45	45					C	45	45	45
		45	A	45	45	45				45	A	45	45	45
			B	45	45	45					B	45	45	45
			C	45	45	45					C	45	45	45
5	FLOQSwab	RT	A	45	45	45		7	FLOQSwab	37	A	28.1589	27.8616	28.0099
			B	45	45	45					B	27.8513	27.4439	27.6468
			C	45	45	45					C	27.3348	27.2746	27.3047
		37	A	45	45	45				45	A	27.9396	27.8881	27.9138
			B	45	45	45					B	27.9409	27.6664	27.8033
			C	45	45	45					C	28.6114	28.7934	28.7023
		45	A	45	45	45			GenoTube	37	A	30.4207	30.8783	30.6487
			B	45	45	45					B	30.5251	30.843	30.6837
			C	45	45	45					C	31.6652	31.0765	31.3694
	GenoTube	RT	A	45	45	45				45	A	30.1583	30.6489	30.4026
			B	45	45	45					B	30.5654	30.4906	30.528
			C	45	45	45					C	30.4934	30.6756	30.5844
		37	A	45	45	45		8	FLOQSwab	37	A	45	45	45
			B	45	45	45					B	45	45	45
			C	45	45	45					C	45	45	45
		45	A	45	45	45				45	A	45	45	45
			B	45	45	45					B	45	45	45
			C	45	45	45					C	45	45	45
6	FLOQSwab	RT	A	45	45	45			GenoTube	37	A	45	45	45
			B	45	45	45					B	45	45	45
			C	45	45	45					C	45	45	45
		37	A	45	45	45				45	A	45	45	45
			B	45	45	45					B	45	45	45
			C	45	45	45					C	45	45	45
		45	A	45	45	45		9	FLOQSwab	37	A	21.9718	21.6412	21.8059
			B	45	45	45					B	21.7784	21.7049	21.7416
			C	45	45	45					C	22.162	22.1667	22.1643
	GenoTube	RT	A	45	45	45				45	A	22.4257	22.4529	22.4393
			B	45	45	45					B	21.8886	21.8367	21.8627
			C	45	45	45					C	21.928	21.6646	21.7959
		37	A	45	45	45			GenoTube	37	A	22.6411	22.4317	22.5362
			B	45	45	45					B	21.655	21.4396	21.5471
			C	45	45	45					C	23.1767	22.8986	23.0372
		45	A	45	45	45				45	A	23.5858	23.3554	23.4703
			B	45	45	45					B	22.7865	22.6851	22.7358
			C	45	45	45					C	22.6045	22.4482	22.5262
7	FLOQSwab	RT	A	27.9266	28.262	28.0938		10	FLOQSwab	37	A	22.2547	22.4576	22.3559
			B	27.7223	28.2214	27.9707					B	22.7827	22.7142	22.7484
			C	27.6777	27.9993	27.838					C	22.8336	22.8767	22.8552
		37	A	28.3312	28.81	28.5696				45	A	23.1133	22.8942	23.0035
			B	27.378	27.7546	27.5656					B	23.4869	23.4508	23.4689
			C	29.1146	29.068	29.0913					C	23.321	23.4018	23.3614
		45	A	27.4652	27.9196	27.6915			GenoTube	37	A	25.3649	25.3414	25.3532
			B	27.7943	27.8336	27.8139					B	24.2431	24.3976	24.3202
			C	28.6107	27.7937	28.1993					C	25.1071	25.125	25.116
	GenoTube	RT	A	30.5735	30.4165	30.4949				45	A	23.8121	23.8872	23.8496
			B	30.4794	30.8254	30.6519					B	23.1282	23.4682	23.2976
			C	30.5325	30.3051	30.4186					C	24.2051	23.9878	24.0962
		37	A	31.1685	31.1862	31.1773		11	FLOQSwab	37	A	24.4733	24.5949	24.534
			B	30.5173	30.8295	30.673					B	22.705	22.725	22.715
			C	30.4456	30.7154	30.5802					C	23.6746	23.5143	23.5943
		45	A	30.419	31.1199	30.7675				45	A	23.4114	23.5608	23.486
			B	31.1953	30.8555	31.0249					B	24.2958	23.9639	24.1293
			C	31.3831	31.348	31.3656					C	24.0686	23.6473	23.8571
8	FLOQSwab	RT	A	45	45	45			GenoTube	37	A	25.9085	25.6074	25.7575
			B	45	45	45					B	25.6125	25.5457	25.579
			C	45	45	45					C	25.1992	25.0274	25.1132
		37	A	45	45	45				45	A	24.1484	23.9988	24.0735
			B	45	45	45					B	25.328	25.1361	25.2318
			C	45	45	45					C	25.767	25.7976	25.7823
		45	A	45	45	45		12	FLOQSwab	37	A	26.8556	26.5813	26.7181
			B	45	45	45					B	27.6388	27.6376	27.6382
			C	45	45	45					C	26.8135	27.0605	26.9367
	GenoTube	RT	A	45	45	45				45	A	26.9271	26.9065	26.9168
			B	45	45	45					B	25.7252	25.8659	25.7954
			C	45	45	45					C	26.696	26.3803	26.5377
		37	A	45	45	45			GenoTube	37	A	32.5729	32.7848	32.6787
			B	45	45	45					B	31.0257	31.5127	31.2682
			C	45	45	45					C	30.6211	30.3762	30.4984
		45	A	45	45	45				45	A	31.6294	31.0218	31.3241
			B	45	45	45					B	31.9952	32.3948	32.1944
			C	45	45	45					C	30.3628	30.9956	30.6776
9	FLOQSwab	RT	A	21.7653	21.6101	21.6875		13	FLOQSwab	37	A	25.5584	25.4926	25.5255
			B	21.9211	21.8015	21.8612					B	25.1207	24.9836	25.052
			C	21.5751	21.5196	21.5473					C	24.4013	24.3078	24.3545
		37	A	21.6176	21.493	21.5552				45	A	24.5387	24.5067	24.5227
			B	21.6688	21.7569	21.7128					B	24.6464	24.5884	24.6174
			C	21.0668	21.1071	21.0869					C	24.9903	24.8857	24.9379
		45	A	21.4884	21.72	21.6039			GenoTube	37	A	26.4829	26.4282	26.4555
			B	21.4694	21.6635	21.5663					B	26.0173	26.1381	26.0776
			C	21.6047	21.5468	21.5757					C	27.6655	27.5767	27.6211
	GenoTube	RT	A	23.4472	23.5129	23.4801				45	A	29.0496	28.8411	28.9452
			B	23.111	23.1971	23.154					B	27.7007	27.5131	27.6067
			C	23.1335	23.0404	23.0869					C	27.0675	27.1296	27.0985
		37	A	22.4148	22.1136	22.2637		14	FLOQSwab	37	A	20.5657	20.5929	20.5793
			B	22.5403	22.5506	22.5455					B	20.1366	20.0359	20.0862
			C	22.2061	22.2591	22.2326					C	21.3116	21.2799	21.2957
		45	A	22.2244	22.1131	22.1687				45	A	20.9759	21.0577	21.0168
			B	21.9229	21.8954	21.9091					B	21.6491	21.5567	21.6029
			C	22.4927	22.4712	22.4819					C	20.3841	20.4294	20.4067
10	FLOQSwab	RT	A	24.2017	24.3974	24.2994			GenoTube	37	A	22.8757	22.7936	22.8346
			B	22.7319	22.682	22.707					B	22.818	22.8386	22.8283
			C	23.9713	23.657	23.8136					C	22.2888	22.3573	22.323
		37	A	23.0401	23.0506	23.0453				45	A	22.5107	22.4327	22.4717
			B	23.0913	23.3176	23.2042					B	21.2725	21.3246	21.2985
			C	24.1273	24.0552	24.0912					C	22.2037	22.2517	22.2277
		45	A	23.2482	23.026	23.1368
			B	23.1709	22.9188	23.0445
			C	23.3356	23.4717	23.4035
	GenoTube	RT	A	26.0829	26.154	26.1184
			B	25.915	26.3248	26.1191
			C	25.9053	25.9692	25.9372
		37	A	25.8708	23.967	24.9007
			B	23.7214	23.9291	23.825
			C	24.0714	26.2271	25.1261
		45	A	25.862	24.2982	25.0679
			B	24.2735	24.1956	24.2345
			C	23.9346	23.9346	23.9346
11	FLOQSwab	RT	A	23.8705	23.7438	23.8071
			B	23.1911	23.0438	23.1173
			C	23.6076	23.5191	23.5633
		37	A	23.499	23.6062	23.5525
			B	23.3946	23.4423	23.4184
			C	23.2813	23.1663	23.2237
		45	A	23.2214	23.1709	23.1961
			B	22.9498	22.8625	22.9061
			C	22.9589	22.9394	22.9492
	GenoTube	RT	A	25.1266	25.2103	25.1684
			B	24.2084	24.2065	24.2075
			C	25.2488	25.257	25.2529
		37	A	25.8693	26.0755	25.9722
			B	25.9531	25.8871	25.9201
			C	24.7024	24.675	24.6887
		45	A	24.8552	24.6902	24.7726
			B	25.9733	26.1441	26.0586
			C	25.5774	25.6299	25.6036
12	FLOQSwab	RT	A	25.5422	25.6562	25.5991
			B	26.4934	26.4943	26.4938
			C	26.0502	25.8612	25.9555
		37	A	27.623	27.7052	27.6641
			B	26.443	26.1911	26.3167
			C	26.8827	27.0619	26.9721
		45	A	26.9321	26.9553	26.9437
			B	26.6884	26.6415	26.6649
			C	26.863	26.7157	26.7892
	GenoTube	RT	A	30.9719	31.088	31.0299
			B	31.3206	31.722	31.5207
			C	30.3839	29.9455	30.1639
		37	A	31.3299	31.0315	31.1803
			B	32.156	32.3259	32.2409
			C	31.8814	31.8439	31.8626
		45	A	32.385	32.842	32.6127
			B	31.5589	32.1812	31.8685
			C	30.5885	31.1853	30.8854
13	FLOQSwab	RT	A	24.8278	24.9802	24.9039
			B	26.1706	26.2583	26.2145
			C	25.6819	25.4096	25.5454
		37	A	26.6315	26.6124	26.6219
			B	25.595	25.4986	25.5468
			C	25.6381	25.6081	25.6231
		45	A	26.1518	26.2333	26.1925
			B	25.6066	25.5971	25.6018
			C	25.5159	25.6413	25.5785
	GenoTube	RT	A	27.2344	27.1202	27.1773
			B	26.1267	26.1139	26.1203
			C	28.0397	27.9372	27.9884
		37	A	25.8719	25.8204	25.8462
			B	26.9824	26.8921	26.9372
			C	25.7295	25.8581	25.7937
		45	A	28.0819	28.007	28.0444
			B	27.7556	27.6683	27.7119
			C	25.934	25.9627	25.9484
14	FLOQSwab	RT	A	20.4609	20.4047	20.4328
			B	20.1681	20.1854	20.1768
			C	20.7494	20.7866	20.768
		37	A	19.9659	19.8402	19.9029
			B	19.9377	19.9453	19.9415
			C	20.3876	20.3039	20.3457
		45	A	20.7825	20.752	20.7673
			B	21.3736	21.4471	21.4104
			C	21.228	21.3419	21.2849
	GenoTube	RT	A	21.859	21.7692	21.8141
			B	22.6636	22.6662	22.6649
			C	21.8763	21.8939	21.8851
		37	A	22.2818	22.2863	22.284
			B	21.8924	22.1287	22.0102
			C	21.9882	22.0587	22.0234
		45	A	22.5583	22.5413	22.5498
			B	22.9525	22.8773	22.9148
			C	22.4661	22.4118	22.4389

## Sheet: Table S2 - Experiment #2 – raw 
Sample Number	Extraction method	Technical Replicate	CT Result 1	CT Result 2	Mean
1	PBS	A	45	45	45
		B	45	45	45
		C	45	45	45
	Lysis Buffer	A	45	45	45
		B	45	45	45
		C	45	45	45
	VTM	A	45	45	45
		B	45	45	45
		C	45	45	45
2	PBS	A	27.7176	27.6494	27.6835
		B	28.6639	28.5366	28.6002
		C	26.4892	26.5184	26.5038
	Lysis Buffer	A	25.5114	25.3679	25.4395
		B	25.3964	25.4326	25.4145
		C	25.6925	25.6364	25.6644
	VTM	A	29.1165	29.2666	29.1916
		B	29.4384	29.2543	29.3464
		C	29.2299	29.6965	29.4632
3	PBS	A	27.408	27.227	27.3174
		B	27.8408	27.9141	27.8774
		C	26.7547	26.9288	26.8416
	Lysis Buffer	A	24.8311	24.5316	24.6809
		B	24.5129	24.4901	24.5015
		C	24.2043	23.9895	24.0967
	VTM	A	28.4014	28.2466	28.324
		B	28.3074	28.798	28.5527
		C	28.3861	28.1046	28.2454
4	PBS	A	35.2791	33.0725	34.158
		B	33.6929	34.1876	33.9394
		C	34.3346	33.1858	33.7553
	Lysis Buffer	A	30.932	31.7189	31.323
		B	30.9156	30.5203	30.7173
		C	30.946	30.6189	30.782
	VTM	A	36.4457	35.3635	35.9046
		B	34.6339	34.6093	34.6216
		C	33.3782	34.405	33.8916
5	PBS	A	26.5177	25.9879	26.2515
		B	26.0205	25.9522	25.9863
		C	26.0898	25.8053	25.9471
	Lysis Buffer	A	23.7956	23.7168	23.7562
		B	23.7591	23.8821	23.8205
		C	23.6107	23.6768	23.6437
	VTM	A	27.9137	27.4729	27.6933
		B	27.7906	27.5774	27.684
		C	27.8474	27.5491	27.6983
6	PBS	A	28.2967	28.4745	28.3854
		B	27.9355	27.8836	27.9095
		C	28.767	28.4493	28.6077
	Lysis Buffer	A	26.0458	26.0398	26.0428
		B	25.8701	25.6961	25.7829
		C	26.2868	26.0036	26.1448
	VTM	A	29.1629	28.9452	29.054
		B	28.9476	28.559	28.7533
		C	29.1672	28.7161	28.9416
7	PBS	A	29.2501	28.881	29.0649
		B	28.7319	28.3827	28.5568
		C	29.2516	29.289	29.2703
	Lysis Buffer	A	28.6769	28.5315	28.6041
		B	28.6063	28.614	28.6101
		C	26.4138	26.5668	26.4901
	VTM	A	30.3162	29.8549	30.0856
		B	29.7564	29.6967	29.7265
		C	30.1282	29.8743	30.0013
8	PBS	A	26.8591	26.7489	26.8039
		B	26.2933	26.3777	26.3355
		C	25.5638	25.8136	25.6884
	Lysis Buffer	A	23.4768	23.598	23.5373
		B	23.8735	23.8087	23.8411
		C	23.9555	23.891	23.9232
	VTM	A	27.0598	26.8462	26.953
		B	26.9475	26.747	26.8472
		C	26.9517	26.7282	26.84
9	PBS	A	24.2618	24.3527	24.3072
		B	24.5266	24.5855	24.5561
		C	24.7179	24.829	24.7734
	Lysis Buffer	A	22.7558	22.7627	22.7592
		B	22.4207	22.2363	22.3283
		C	22.7954	22.7627	22.779
	VTM	A	24.3093	24.0941	24.2017
		B	24.1823	23.9317	24.057
		C	24.0855	23.8833	23.9844
10	PBS	A	22.587	22.5851	22.586
		B	22.3682	22.2622	22.3151
		C	21.82	21.6429	21.7313
	Lysis Buffer	A	20.8091	20.7881	20.7986
		B	20.5544	20.7104	20.6323
		C	20.5129	20.4459	20.4794
	VTM	A	21.1915	20.8911	21.0413
		B	21.5698	21.2867	21.4283
		C	21.5641	21.3655	21.4648
11	PBS	A	24.5564	24.3394	24.4477
		B	24.0028	23.9564	23.9796
		C	23.5077	23.4579	23.4828
	Lysis Buffer	A	21.4283	21.555	21.4916
		B	21.6235	21.7485	21.6859
		C	21.514	21.3816	21.4477
	VTM	A	23.1245	22.9664	23.0455
		B	23.2086	23.1445	23.1766
		C	23.3975	23.2561	23.3268
12	PBS	A	23.7262	23.7828	23.7545
		B	24.0273	23.3019	23.6618
		C	24.2939	23.3942	23.8398
	Lysis Buffer	A	21.2386	21.3331	21.2858
		B	21.3764	21.5162	21.4462
		C	21.1234	21.0137	21.0685
	VTM	A	22.6799	22.6031	22.6415
		B	23.1727	22.9992	23.086
		C	23.6696	23.5109	23.5903
13	PBS	A	23.4991	23.3782	23.4386
		B	23.8413	23.756	23.7986
		C	23.19	22.9744	23.082
	Lysis Buffer	A	21.5395	21.3693	21.4543
		B	21.767	21.7172	21.7421
		C	21.4582	21.439	21.4486
	VTM	A	23.6836	23.6476	23.6656
		B	24.3989	24.0812	24.24
		C	24.148	24.0176	24.0828
14	PBS	A	23.2675	22.8444	23.055
		B	22.6272	22.5535	22.5903
		C	23.1535	23.207	23.1802
	Lysis Buffer	A	20.6667	20.5741	20.6203
		B	20.9553	21.3613	21.1573
		C	21.7044	21.8478	21.776
	VTM	A	23.3508	23.2575	23.3041
		B	23.4814	23.4151	23.4482
		C	24.1229	23.9768	24.0499
15	PBS	A	22.6805	22.847	22.7636
		B	23.2182	23.2524	23.2353
		C	22.2523	22.2352	22.2437
	Lysis Buffer	A	21.8046	22.0686	21.9362
		B	21.5158	21.6935	21.6044
		C	21.3648	21.186	21.2752
	VTM	A	23.9655	23.8374	23.9015
		B	23.8526	23.7089	23.7807
		C	23.9581	24.2827	24.1204
16	PBS	A	23.1349	23.0619	23.0984
		B	23.6725	23.4696	23.5708
		C	23.7403	23.733	23.7367
	Lysis Buffer	A	23.3976	23.3419	23.3697
		B	23.212	23.2552	23.2336
		C	22.7925	22.8574	22.8249
	VTM	A	24.6323	24.9031	24.7677
		B	24.5803	24.6238	24.602
		C	24.8885	24.8071	24.8478
17	PBS	A	22.4006	22.1125	22.2561
		B	22.9512	22.1144	22.5289
		C	22.53	22.5266	22.5283
	Lysis Buffer	A	21.7827	21.6488	21.7157
		B	22.4051	22.3677	22.3864
		C	21.7976	21.7689	21.7832
	VTM	A	23.883	24.118	24.0005
		B	24.7208	24.5062	24.6135
		C	24.1377	24.3519	24.2448
18	PBS	A	23.3227	23.4205	23.3716
		B	24.0781	23.8187	23.9481
		C	23.4083	23.3568	23.3825
	Lysis Buffer	A	21.4121	21.3798	21.396
		B	21.5533	21.5239	21.5386
		C	21.5076	21.749	21.628
	VTM	A	23.5412	23.6259	23.5835
		B	23.2739	23.308	23.291
		C	23.7558	23.5935	23.6746
19	PBS	A	21.5194	21.6682	21.5937
		B	20.9969	20.9882	20.9925
		C	21.5134	21.4779	21.4956
	Lysis Buffer	A	21.5844	21.6174	21.6009
		B	21.0318	21.2165	21.1239
		C	20.9976	21.2764	21.1365
	VTM	A	24.5414	24.3155	24.4285
		B	24.402	24.1296	24.2658
		C	25.4134	24.4326	24.923
20	PBS	A	26.662	26.6255	26.6437
		B	26.7331	26.6238	26.6784
		C	26.479	26.0569	26.2671
	Lysis Buffer	A	25.6837	25.6114	25.6475
		B	24.5261	24.5282	24.5271
		C	24.0035	24.0267	24.0151
	VTM	A	27.7512	27.4143	27.5827
		B	27.342	27.2247	27.2834
		C	26.8175	26.6618	26.7397
21	PBS	A	23.2991	23.244	23.2715
		B	21.6242	21.5982	21.6112
		C	22.4976	22.3709	22.4342
	Lysis Buffer	A	22.1014	21.1023	21.596
		B	22.5915	22.4222	22.5067
		C	22.3498	22.2975	22.3236
	VTM	A	24.857	24.8721	24.8646
		B	24.189	23.9905	24.0897
		C	25.1033	25.1217	25.1125

## Sheet: Table S1 - Experiment #3 - raw
Sample #	Swab Type	Temperature Treatment	Technical Replicate	CT Result 1	CT Result 2	Mean
1	FLOQSwab	24 hr - RT	A	22.5	22.4	22.4
			B	22.5	22.5	22.5
			C	22.4	22.5	22.4
		7 days - 45C	A	22.3	22.3	22.3
			B	22.2	22.1	22.2
			C	21.7	21.8	21.8
	GenoTube	24 hr - RT	A	21.6	21.6	21.6
			B	21.6	21.4	21.5
			C	21.6	21.6	21.6
		7 days - 45C	A	21.6	21.5	21.6
			B	21.2	21.2	21.2
			C	21.5	21.6	21.5
2	FLOQSwab	24 hr - RT	A	20.9	20.9	20.9
			B	21.3	21.1	21.2
			C	20.8	20.8	20.8
		7 days - 45C	A	20.8	20.6	20.7
			B	20.7	20.8	20.7
			C	20.5	20.5	20.5
	GenoTube	24 hr - RT	A	20.8	20.8	20.8
			B	21	21	21
			C	21.2	21	21.1
		7 days - 45C	A	21.5	21.6	21.5
			B	21.4	21.4	21.4
			C	22	22	22
3	FLOQSwab	24 hr - RT	A	24.8	24.8	24.8
			B	24.5	24.6	24.5
			C	24.4	24.6	24.5
		7 days - 45C	A	23.4	22.7	23.1
			B	23.8	23.8	23.8
			C	24.7	24.4	24.6
	GenoTube	24 hr - RT	A	20.9	20.9	20.9
			B	21.2	21.4	21.3
			C	20.9	20.9	20.9
		7 days - 45C	A	20.9	20.7	20.8
			B	20.9	20.8	20.9
			C	21.3	21	21.2
4	FLOQSwab	24 hr - RT	A	20	19.9	19.9
			B	20.5	20.5	20.5
			C	19.7	19.8	19.8
		7 days - 45C	A	20.5	20.2	20.4
			B	20.4	20.4	20.4
			C	20.3	19.8	20.1
	GenoTube	24 hr - RT	A	22.1	22.1	22.1
			B	21.8	21.9	21.9
			C	22	22.1	22.1
		7 days - 45C	A	22	21.9	21.9
			B	22.4	22.1	22.2
			C	22.4	22.3	22.4
5	FLOQSwab	24 hr - RT	A	19.2	19.2	19.2
			B	19.6	19.5	19.6
			C	19.7	19.6	19.6
		7 days - 45C	A	20.3	20.3	20.3
			B	21	20.9	20.9
			C	20.5	20.3	20.4
	GenoTube	24 hr - RT	A	20.6	20.5	20.5
			B	20.7	20.6	20.6
			C	20.4	20.4	20.4
		7 days - 45C	A	20.5	20.4	20.4
			B	20.8	20.8	20.8
			C	20.9	20.8	20.8
6	FLOQSwab	24 hr - RT	A	19.5	19.5	19.5
			B	19	19	19
			C	19.2	19.2	19.2
		7 days - 45C	A	19.7	19.7	19.7
			B	19.6	19.6	19.6
			C	20	19.9	20
	GenoTube	24 hr - RT	A	18.8	18.7	18.8
			B	18.7	18.7	18.7
			C	19.1	18.8	18.9
		7 days - 45C	A	19.3	19.2	19.3
			B	19.1	18.9	19
			C	19.5	19.3	19.4
7	FLOQSwab	24 hr - RT	A	20	19.9	20
			B	19.9	20	19.9
			C	19.6	19.6	19.6
		7 days - 45C	A	20.5	20.4	20.4
			B	20.2	19.8	20
			C	19.7	19.7	19.7
	GenoTube	24 hr - RT	A	22.4	22.3	22.3
			B	21.5	21.3	21.4
			C	21.5	21.6	21.6
		7 days - 45C	A	23	23.2	23.1
			B	23	22.7	22.9
			C	23.3	23.2	23.3

## Sheet: Standard Curve
Copies/ul	Ct	Mean Ct
2.4	35.387	35.5624
2.4	35.8677
2.4	35.4324
24	32.8273	32.8243
24	32.5354
24	33.1101
240	29.5823	29.7256
240	29.7532
240	29.8413
2400	26.1698	26.1116									35.5624	2.4
2400	26.1055										32.8243	24
2400	26.0594										29.7256	240
24000	22.4209	22.5118									26.1116	2400
24000	22.601										22.5118	24000
24000	22.5136
